# Supplementary material for: Molecular Cloning, Characterization, and Expression of a Receptor for Activated Protein Kinase C1 (RACK1) Gene in Exopalaemon carinicauda Zoea Larvae under Aroclor 1254 Stress
Source: Biology (Basel). 2024 Mar 8;13(3):174. doi: 10.3390/biology13030174 (PMC10968475; doi:10.3390/biology13030174)
Supplement: Supplementary file 1 [file biology-13-00174-s001.zip]

Archive with 1 entries (1 files):
- biology-2817769-supplementary.pdf
